# Supplementary material for: Australian University Nursing and Allied Health Students’ and Staff Physical Activity Promotion Preparedness and Knowledge: A Pre-Post Study Using an Educational Intervention
Source: Int J Environ Res Public Health. 2022 Jul 28;19(15):9255. doi: 10.3390/ijerph19159255 (PMC9367832; doi:10.3390/ijerph19159255)
Supplement: Supplementary file 1 [file ijerph-19-09255-s001.zip]

Archive with 1 entries (1 files):
- ijerph-1779141-supplementary.pdf
